# Supplementary material for: Efficacy of Conventional and Novel Tyrosine Kinase Inhibitors for Uncommon EGFR Mutations—An In Vitro Study
Source: Cells. 2025 Sep 4;14(17):1386. doi: 10.3390/cells14171386 (PMC12427748; doi:10.3390/cells14171386)
Supplement: Supplementary file 1 [file cells-14-01386-s001.zip]

Archive with 2 entries (2 files):
- Suppl Tables (1).xlsx
- Supplementary Figures.pdf
