# Supplementary material for: Efficacy of Conventional and Novel Tyrosine Kinase Inhibitors for Uncommon EGFR Mutations—An In Vitro Study
Source: Cells. 2025 Sep 4;14(17):1386. doi: 10.3390/cells14171386 (PMC12427748; doi:10.3390/cells14171386)
Supplement: Supplementary file 1 [file cells-14-01386-s001.zip › Suppl Tables (1).xlsx]

## Sheet: Supplementary Table S1
Supplementary Table S1. T725M mutation reported in lung cancers in COSMIC database (accessed at January 31, 2025)
COSMIC sample ID	Tumour source	Sample source	Age	Sex	Environmental Variables	Ethnicity	Histology	Stage	Therapy	Concurrent EGFR KD mutation(s)	References (PMID)
COSS2626119	NS	surgery-fixed	Unknown	Unknown	Unknown	Unknown	Large cell neuroendocrine carcinoma	Unknown	Unknown	None	26645239
COSS2960051	primary	surgery fresh/frozen	72	Female	Non-smoker	Taiwanese	Adenocarcinoma	IB	No prior therapy	L858R, L813R	37657238
COSS2723457	metastasis	surgery-fixed	Unknown	Male	Smoker	Unknown	Adenocarcinoma	Unknown	Unknown	None	28481359
COSS2046608	NS	cytological brushing	Unknown	Unknown	Smoking status	Unknown	NS	Unknown	Unknown	L858R	24183104
COSS921173	primary	Unknown	57	Female	Non smoker	Taiwanese	Bronchioloalveolar adenocarcinoma	Unknown	Unknown	L858R	16002952

## Sheet: Supplementary Table S2
Supplementary Table S2. V769L/M mutations reported in lung cancers in COSMIC database (accessed at January 31, 2025)
V769L
COSMIC sample ID	Tumour source	Sample source	Age	Sex	Environmental Variables	Ethnicity	Histology	Stage	Therapy	Concurrent EGFR KD mutation(s)	References (PMID)
COSS2634309	primary	NS	67	Male	Unknown	Unknown	Unknown	Unknown	Unknown	None	-
COSS897851	primary	surgery fresh/frozen	Unknown	Unknown	Smoking status	Unknown	Adenocarcinoma	Unknown	Unknown	S768I, S723I, V724L	15604253
COSS1007063	NS	NS	Unknown	Unknown	Smoking status	Unknown	Non small cell carcinoma	Unknown	Unknown	S768I, S723I, V724L	16863509
COSS1780126	primary	fresh/frozen - NOS	67	Female	Unknown	Unknown	Adenocarcinoma	Unknown	Unknown	S768I, S723I, V724L	-
COSS1837423	NS	NS	Unknown	Unknown	Unknown	Unknown	Non small cell carcinoma	Unknown	Unknown	None	23242437
COSS1841774	primary	surgery - NOS	42	Female	Current smoker	Caucasian	Adenocarcinoma	IV	Unknown	S768I	23261230
COSS1881895	primary	surgery fresh/frozen	40	Female	Non smoker	Chinese	Squamous cell carcinoma	Unknown	Unknown	G724S	23341890
COSS1964342	NS	NS	Unknown	Unknown	Smoking status	Unknown	Non small cell carcinoma	Unknown	Unknown	S768I	23749122
COSS1964343	NS	NS	Unknown	Unknown	Smoking status	Unknown	Non small cell carcinoma	Unknown	Unknown	S768I	23749122
COSS1989926	metastasis	surgery - NOS	Unknown	Unknown	Unknown	Unknown	Non small cell carcinoma	Unknown	Unknown	H773_V774insNPH	22973961
COSS2346518	NS	surgery-fixed	Unknown	Unknown	Smoking status	Unknown	Adenocarcinoma	Unknown	Unknown	S768I	25687872
COSS2595743	NS	fine needle aspirate	68	Male	Unknown	Chinese	Adenocarcinoma	IV	Erlotinib clinical primary non response	S768I	27538584
COSS2595767	NS	surgery-fixed	Unknown	Female	Unknown	Chinese	Adenocarcinoma	Unknown	Unknown	S768I	27538584
COSS2595768	NS	surgery-fixed	Unknown	Male	Unknown	Chinese	Adenocarcinoma	Unknown	Unknown	S768I	27538584
COSS2755733	metastasis	surgery - NOS	68	Female	Current smoker		Adenocarcinoma	Unknown	Afatinib clinical primary non response	S768I	29935845
V769M
COSMIC sample ID	Tumour source	Sample source	Age	Sex	Environmental Variables	Ethnicity	Histology	Stage	Therapy	Concurrent EGFR KD mutation(s)	References (PMID)
COSS2659761	NS	surgery-fixed	Unknown	Unknown	Unknown	Uruguayan	Non small cell carcinoma	Unknown	Unknown	Exon 19DEL, V724M	28744312
COSS920013	NS	surgery fresh/frozen	62	Male	Non smoker	Taiwanese	Adenocarcinoma	Unknown	Unknown	Exon 19DEL, V724M	15623594
COSS1284653	NS	surgery - NOS	Unknown	Unknown	Unknown	Unknown	Non small cell carcinoma	Unknown	Unknown	Exon 19DEL	16467085
COSS1567517	metastasis	fine needle aspirate	Unknown	Unknown	Unknown	Unknown	Adenocarcinoma	Unknown	Unknown	None	21949883
COSS1729746	NS	NS	Unknown	Unknown	Smoking status	Unknown	Non small cell carcinoma	Unknown	Unknown	None	22805266
COSS1964334	NS	NS	Unknown	Unknown	Smoking status	Unknown	Non small cell carcinoma	Unknown	Tyrosine kinase inhibitor - NS	None	23749122
COSS1996569	NS	surgery-fixed	Unknown	Unknown	Unknown	Unknown	Non small cell carcinoma	Unknown	Unknown	None	23922984
COSS2046646	NS	cytological brushing	Unknown	Unknown	Smoking status	Unknown	NS	Unknown	Unknown	G719A	24183104
